# Supplementary material for: COVID-19: years of life lost (YLL) and saved (YLS) as an expression of the role of vaccination
Source: Sci Rep. 2022 Oct 28;12:18129. doi: 10.1038/s41598-022-23023-0 (PMC9614200; doi:10.1038/s41598-022-23023-0)
Supplement: Supplementary file 1 — Supplementary Information. [file 41598_2022_23023_MOESM1_ESM.xlsx]

## Sheet: List1
		Years of life lost (YLL)
YLL				Without completed vaccination			With completed vaccination
			MALES	Scenario 1	Scenario 2	Scenario 3	Scenario 1	Scenario 2	Scenario 3
			Age 12–44	1469.72	1276.15	856.618	224.681	193.097	125.93
			Age 45–64	8113.46	6173.71	3028.97	1871.67	1414.48	683.791
			Age 65–84	11369	7090.22	2622.86	9581.64	5839.07	2122.85
			Age 85+	1105.64	516.615	166.426	1295.7	605.845	195.156
			Celkem	22057.8	15056.7	6674.87	12973.7	8052.5	3127.73
				Without completed vaccination			With completed vaccination
			FEMALES	Scenario 1	Scenario 2	Scenario 3	Scenario 1	Scenario 2	Scenario 3
			Age 12–44	713.926	657.729	472.289	102.344	95.4532	71.8936
			Age 45–64	4795.43	4108.02	2383.23	1240.33	1053.39	598.597
			Age 65–84	11196.1	7908.74	3442.28	6423.22	4429.3	1879.53
			Age 85+	2312.66	1143.81	377.539	1434.9	718.147	237.962
			Celkem	19018.1	13818.3	6675.34	9200.8	6296.29	2787.98
				Without completed vaccination			With completed vaccination
			BOTH SEXES	Scenario 1	Scenario 2	Scenario 3	Scenario 1	Scenario 2	Scenario 3
			Age 12–44	2183.65	1933.88	1328.91	327.025	288.55	197.823
			Age 45–64	12908.9	10281.7	5412.19	3112	2467.87	1282.39
			Age 65–84	22565.1	14999	6065.14	16004.9	10268.4	4002.38
			Age 85+	3418.29	1660.43	543.965	2730.6	1323.99	433.118
			Celkem	41075.9	28875	13350.2	22174.5	14348.8	5915.71
				Total population
			BOTH SEXES	Scenario 1	Scenario 2	Scenario 3
			Age 12–44	2510.67	2222.43	1526.73
			Age 45–64	16020.9	12749.6	6694.58
			Age 65–84	38569.9	25267.3	10067.5
			Age 85+	6148.89	2984.42	977.083
			Celkem	63250.4	43223.8	19265.9
